# Supplementary material for: Myopia Prevalence Among 6–17 Years Students in Rural Areas of Seven Provinces of China
Source: J Clin Med. 2026 Apr 24;15(9):3261. doi: 10.3390/jcm15093261 (PMC13163749; doi:10.3390/jcm15093261)
Supplement: Supplementary file 1 [file jcm-15-03261-s001.zip]

Archive with 2 entries (2 files):
- jcm-4219178-supplementary-Table S1.pdf
- jcm-4219178-supplementary-Tables S2 and S3.pdf
